# Supplementary material for: Differential Metabolomic Responses of Kentucky Bluegrass Cultivars to Low Nitrogen Stress
Source: Front Plant Sci. 2022 Jan 28;12:808772. doi: 10.3389/fpls.2021.808772 (PMC8831703; doi:10.3389/fpls.2021.808772)
Supplement: Supplementary file 1 [file Table_1.XLSX]

## Sheet: Suppl Table S1
Supplemental Table S1. Differentially expressed metabolites between the normal nitrogen and low nitrogen treatment in cultivar Balin
Peak	Similarity	rt	Count	Mass	MEAN BNN	MEAN BLN	VIP	P-VALUE	Q-VALUE	FOLD CHANGE	LOG_FOLDCHANGE
1,2-Cyclohexanedione 3	352	12.2564,0	26	138	3.53931e-05	0.000185181	1.02834	2.44642e-05	0.000571519	0.191127	-2.3874
1,3-Cyclohexanedione 1	229	11.187,0	28	83	8.46538e-05	0.000105018	1.22441	0.0288429	0.0372277	0.806087	-0.310993
1,3-diaminopropane	881	15.2527,0	30	174	0.00201382	0.000803846	1.74856	2.72196e-05	0.000596734	2.50524	1.32495
1-Kestose	871	30.2221,0	29	204	0.0133001	0.0251105	1.61697	0.000848449	0.0035268	0.529664	-0.916852
2-Amino-2-norbornanecarboxylic acid 1	303	14.1124,0	30	85	0.00012405	S	1.59752	0.000542952	0.00265163	0.755227	-0.405017
2-hydroxy-3-isopropylbutanedioic acid	509	14.4875,0	30	117	0.000702235	0.00116114	1.59898	0.00102254	0.00391809	0.604783	-0.725511
3,4-dihydroxycinnamic acid	840	20.2914,0	30	219	0.000860918	0.00184848	1.63333	0.00330959	0.00793245	0.465743	-1.10239
3-hydroxybutyric acid	703	8.88742,0	30	147	3.70262e-05	6.82882e-05	1.58682	0.00197325	0.00600559	0.542205	-0.883091
3-Hydroxypropionic acid 1	515	8.614,0	30	73	0.017499	0.0381501	1.80516	1.26872e-06	0.000227219	0.45869	-1.12441
4-aminobutyric acid 1	885	13.8996,0	30	73	0.0756463	0.0425118	1.53949	0.00105161	0.00397754	1.77942	0.831407
4-Hydroxy-6-methyl-2-pyrone	336	13.4325,0	30	71	0.00180065	0.00276045	1.64075	0.000187174	0.00125797	0.652303	-0.616386
5-aminovaleric acid lactam	243	8.68639,0	24	267	3.69996e-05	0.000143117	1.22065	0.000140716	0.00106447	0.258528	-1.95161
alanine 1	944	8.07884,0	30	116	0.0363312	0.0103305	1.75361	6.0374e-06	0.000357964	3.51688	1.8143
alpha-ketoglutaric acid	907	14.4059,0	30	198	0.00126273	0.000510593	1.17522	0.0165162	0.0248642	2.47307	1.30631
aspartic acid 1	912	13.7522,0	30	232	0.0137268	0.00354118	1.59385	0.000487696	0.00245958	3.87632	1.95469
Atropine	373	21.6751,0	30	122	0.000190805	0.000321079	1.30189	0.0238637	0.0326343	0.594261	-0.750831
butyraldehyde 1	445	10.565,0	26	89	4.50257e-05	1.1098e-05	1.35117	0.00195177	0.0059661	4.0571	2.02045
Carbobenzyloxy-L-leucine degr1	346	10.2413,0	13	158	6.69589e-06	1.5228e-09	1.60246	0.00797898	0.0145706	4397.09	12.1023
cholecalciferol	311	27.361,0	18	91	1.16294e-09	1.5228e-09	1.46504	0.00316374	0.0077629	0.763687	-0.388946
Cholestane-3,5,6-triol, (3?5?6?-	376	30.3812,0	30	57	0.00844417	0.0138076	1.47847	0.00314145	0.00773628	0.611561	-0.709432
Cholesterol-2,2,3,4,4,6-d6	325	28.6198,0	17	307	1.16294e-09	1.42472e-05	1.60021	0.0191863	0.0277918	8.16261e-05	-13.5806
Citramalic acid	739	13.1279,0	30	247	6.22375e-05	1.64429e-05	1.35723	0.000159142	0.00113304	3.78507	1.92032
citric acid	837	17.1327,0	18	142	0.000242602	1.5228e-09	1.32211	0.0312897	0.039383	159313	17.2815
cycloleucine 2	328	9.52736,0	29	57	0.000376114	0.00236475	1.61168	0.00233332	0.00662017	0.15905	-2.65245
D-galacturonic acid 2	340	18.6545,0	14	201	1.16294e-09	1.5228e-09	1.46504	0.00316374	0.0077629	0.763687	-0.388946
Docosanoic acid methyl ester	216	23.7449,0	30	71	0.000286298	0.000472485	1.71563	7.89226e-05	0.00088746	0.605942	-0.722749
D-Talose 2	613	18.1524,0	16	66	0.000182276	4.58478e-05	1.22907	0.0491063	0.0552593	3.97567	1.9912
Epiestradiol	265	24.633,0	26	284	0.000103663	0.000157523	1.42922	0.00430271	0.00956465	0.658083	-0.603659
Ethanolamine	922	10.4101,0	30	86	0.0107053	0.00741707	1.34634	0.00745832	0.0139099	1.44334	0.52941
fucose 1	401	16.0306,0	27	215	0.000117764	0.000506481	1.83574	0.000240017	0.00145903	0.232514	-2.10461
Galactinol 1	911	26.8629,0	30	204	0.00865466	0.0163662	1.29313	0.0115389	0.0189054	0.528812	-0.919173
Glucoheptonic acid 1	513	21.3713,0	29	217	4.61054e-05	0.000104267	1.66557	0.00321683	0.00782555	0.442187	-1.17727
Glucosaminic acid	280	19.2357,0	10	175	1.16294e-09	1.5228e-09	1.46504	0.00316374	0.0077629	0.763687	-0.388946
glucose 1	814	18.004,0	11	160	0.0318998	1.5228e-09	1.60879	0.00420966	0.00941417	2.09481e+07	24.3203
glucose 2	880	18.1698,0	30	160	0.011218	0.0144469	1.41047	0.00594691	0.0119549	0.7765	-0.364942
Glucose-1-phosphate	818	16.4936,0	28	217	0.00276573	0.00577979	1.71882	8.19808e-05	0.000899504	0.478517	-1.06336
glutamic acid	864	14.9353,0	30	246	0.00125665	0.000418773	1.55803	0.000408363	0.00216082	3.00079	1.58534
glutamine 1	627	16.6718,0	23	156	0.00312379	0.000270241	1.12075	0.0294976	0.0377936	11.5592	3.53098
glycolic acid	441	7.56276,0	30	221	0.000415464	0.000785767	1.6191	0.00338818	0.00802059	0.528737	-0.919378
Hesperitin 1	271	26.7013,0	30	297	4.45556e-05	8.25978e-05	1.63887	0.000154699	0.00111726	0.539428	-0.890498
inosine	495	23.9576,0	29	254	2.03914e-05	2.98096e-05	1.6635	0.000216468	0.00137439	0.684053	-0.54782
lactose 1	457	24.7794,0	26	204	0.00010636	0.000307507	1.46794	0.0134676	0.0212759	0.345879	-1.53166
L-Allothreonine 1	930	12.0134,0	30	219	0.00827494	0.0018191	1.6669	0.00011896	0.00100939	4.54891	2.18552
L-homoserine 1	778	12.8508,0	18	218	0.000119447	1.5228e-09	1.88846	0.00217855	0.00636653	78439.3	16.2593
linolenic acid	914	21.0321,0	30	67	0.00123472	0.000964175	1.15339	0.0461665	0.0528367	1.2806	0.356816
Melezitose	768	30.9339,0	30	204	7.70799e-05	0.000180041	1.7597	9.2186e-06	0.000411593	0.428124	-1.2239
Methyl-beta-D-galactopyranoside	789	17.488,0	29	204	0.000566739	0.000280969	1.51659	0.00218227	0.00637279	2.01708	1.01227
Monoolein	719	25.334,0	30	67	0.000365195	0.000169915	1.63577	0.00752014	0.0139899	2.14928	1.10385
mucic acid	851	19.3797,0	30	333	0.000428494	0.000236294	1.11284	0.0449251	0.0517887	1.81339	0.858691
Myristic Acid	727	17.5009,0	30	285	2.15279e-05	2.66973e-05	1.28037	0.0239997	0.032767	0.80637	-0.310486
N-Acetylisatin 2	377	17.2238,0	30	157	0.000169741	6.14341e-05	1.62922	0.000954416	0.00377249	2.76298	1.46622
N-Carbamylglutamate 4	601	19.3616,0	30	174	0.00359392	0.00888636	1.07655	0.0270534	0.0356375	0.404432	-1.30603
N-ethylmaleamic acid 2	221	13.0982,0	30	85	0.000289329	0.000357083	1.51281	0.00177492	0.00562732	0.810258	-0.303548
N-Methyl-DL-alanine	403	9.09018,0	30	174	0.000186472	0.00024216	1.53996	0.00133184	0.00465649	0.770034	-0.377006
N-Methyl-L-glutamic acid 2	241	14.2326,0	30	71	0.000237413	0.000315362	1.44912	0.00389778	0.00889631	0.752827	-0.409609
O-methylthreonine 2	226	9.181,0	28	57	0.000297982	0.000445022	1.5895	0.000881254	0.00360553	0.669591	-0.578648
O-Phosphorylethanolamine	502	16.7597,0	16	299	2.06995e-05	2.54699e-06	1.24623	0.0309076	0.039042	8.12706	3.02273
oxalacetic acid	273	12.9728,0	30	140	3.28851e-05	2.16519e-05	1.31105	0.0138516	0.0217473	1.51881	0.602942
oxoproline	890	13.7886,0	30	156	0.0522874	0.0266277	1.3867	0.0066121	0.0127969	1.96365	0.973537
p-benzoquinone	275	11.3023,0	22	174	0.000116086	2.53506e-06	1.32587	0.0123235	0.0198645	45.7922	5.51703
Phenyl beta-D-glucopyranoside	601	21.7984,0	30	204	0.0161602	0.024989	1.69383	0.000105673	0.000976152	0.646692	-0.628849
phenylalanine 1	885	15.0366,0	30	218	0.0011373	0.000272623	1.36466	0.0010309	0.00393535	4.17168	2.06063
phytosphingosine 2	619	24.2688,0	20	204	5.8183e-05	0.000176569	1.01192	0.00132621	0.00464288	0.32952	-1.60156
Pipecolinic acid	583	11.76,0	30	156	0.000292941	8.40032e-05	1.40548	0.00220407	0.0064094	3.48726	1.80209
Pyruvic acid	943	7.31316,0	30	174	0.00245084	0.00146583	1.44034	0.00652515	0.0126904	1.67199	0.741562
quinic acid	881	17.5578,0	30	255	0.00517606	0.00808005	1.1527	0.0290158	0.037378	0.640597	-0.642512
Saccharic acid	933	19.0848,0	30	333	0.0019998	0.0012022	1.1584	0.0362372	0.0440064	1.66345	0.734179
serine 1	907	11.6766,0	30	100	0.017539	0.00557825	1.41887	0.000540609	0.00264373	3.14417	1.65268
spermidine 1	404	21.328,0	27	84	0.000170952	2.10227e-05	1.28146	0.000619246	0.00289767	8.13177	3.02357
stearic acid	939	21.2596,0	30	117	0.00870054	0.0130348	1.66608	0.000238559	0.001454	0.667487	-0.583188
succinate semialdehyde 2	727	9.29138,0	30	113	7.9715e-05	3.3098e-05	1.60274	0.000788425	0.00337603	2.40845	1.26811
tartaric acid	262	14.9619,0	30	207	0.000173982	0.000221369	1.36713	0.0206606	0.0293789	0.785936	-0.347516
Tartronic acid	543	11.8673,0	30	102	0.0002281	8.02768e-05	1.41271	0.00650145	0.0126612	2.84142	1.50661
xylitol	885	15.9005,0	30	217	0.00021816	0.00111452	1.66581	0.0122972	0.0198327	0.195743	-2.35297
xylose 2	880	15.3213,0	30	103	0.000490935	0.000612507	1.37545	0.00501215	0.0106553	0.801517	-0.319195
Analyte 100	0	7.14326,0	18	244	2.11782e-05	1.5228e-09	1.28431	0.0318491	0.0398777	13907.4	13.7636
Analyte 1000	272	18.6161,0	30	71	0.000683719	0.00116502	1.69495	5.92564e-05	0.000792999	0.586871	-0.768884
Analyte 1011	414	18.734,0	30	204	0.000706726	0.000967546	1.49115	0.00429471	0.00955179	0.730432	-0.453178
Analyte 102	0	7.20489,0	30	318	0.00038862	0.000653526	1.56194	0.00816542	0.0148005	0.594652	-0.749884
Analyte 105	0	7.23249,0	30	221	0.000473103	0.000584414	1.47611	0.0027687	0.00726047	0.809533	-0.304838
Analyte 1062	211	19.7463,0	21	174	0.00221568	0.0211956	1.54101	0.00969652	0.0166346	0.104535	-3.25794
Analyte 1068	368	19.8787,0	29	338	5.53539e-05	0.000167678	1.11897	0.00328791	0.00790774	0.330121	-1.59893
Analyte 1093	587	20.1456,0	30	319	8.45467e-05	0.000155156	1.27637	0.0299061	0.0381425	0.544914	-0.875898
Analyte 1104	547	20.3059,0	25	262	2.65106e-06	4.71433e-05	1.65054	1.80591e-05	0.000511682	0.0562341	-4.15241
Analyte 1107	622	20.3597,0	30	319	4.8782e-05	0.000197675	1.7751	0.00296699	0.00752101	0.246778	-2.01871
Analyte 1112	263	20.4913,0	28	69	4.99906e-05	8.72625e-05	1.65061	0.000284473	0.00163958	0.572876	-0.803705
Analyte 1118	0	20.573,0	28	132	1.6156e-05	0.000104811	1.03833	0.0483301	0.0546276	0.154145	-2.69764
Analyte 1129	233	20.7959,0	27	71	1.24177e-05	5.18871e-05	1.33278	0.000893238	0.00363367	0.239321	-2.06298
Analyte 1131	384	20.7718,0	27	85	3.84219e-05	7.51719e-05	1.1553	0.0358581	0.0436595	0.511121	-0.968262
Analyte 1132	757	20.89,0	30	217	7.98129e-05	0.00019584	1.69636	2.02957e-05	0.000526391	0.407541	-1.29498
Analyte 115	74	7.3525,0	16	127	2.98947e-05	1.5228e-09	1.89081	3.62186e-06	0.00032111	19631.4	14.2609
Analyte 1154	308	21.1922,0	29	81	2.00311e-05	2.87581e-05	1.33899	0.0064223	0.0125631	0.696538	-0.521725
Analyte 1168	307	21.3979,0	27	204	1.67004e-05	2.96e-05	1.23474	0.0245948	0.0333427	0.564202	-0.825715
Analyte 117	384	7.37758,0	27	176	4.37153e-05	2.44496e-05	1.21164	0.0148478	0.0229434	1.78798	0.83833
Analyte 1170	281	21.4176,0	30	131	4.07185e-05	6.7463e-05	1.66156	0.000133404	0.00103989	0.603569	-0.72841
Analyte 1178	209	21.5973,0	15	173	1.50725e-06	3.01544e-05	1.67037	0.00801757	0.0146185	0.0499843	-4.32238
Analyte 119	60	7.39181,0	7	240	1.16294e-09	1.5228e-09	1.46504	0.00316374	0.0077629	0.763687	-0.388946
Analyte 120	256	7.41664,0	29	85	0.000217703	0.000286925	1.48844	0.00250138	0.00687939	0.758745	-0.398314
Analyte 1225	264	22.4,0	30	85	0.000247804	0.000413487	1.71866	7.11595e-05	0.00085402	0.599301	-0.738647
Analyte 1226	499	22.4207,0	30	91	4.59564e-05	9.11472e-05	1.25882	0.040433	0.0478661	0.5042	-0.987932
Analyte 1231	303	22.5015,0	16	185	1.16294e-09	1.5228e-09	1.46504	0.00316374	0.0077629	0.763687	-0.388946
Analyte 1232	0	22.54,0	30	204	0.000454302	0.00096165	1.55404	0.0176934	0.026161	0.47242	-1.08186
Analyte 1247	538	22.8728,0	30	204	7.50045e-05	0.00020224	1.70238	0.00217007	0.00635218	0.370868	-1.43102
Analyte 1251	363	22.9489,0	30	187	6.40968e-05	9.915e-05	1.56393	0.000948365	0.00375911	0.646462	-0.629362
Analyte 1263	479	23.2338,0	23	157	7.78526e-06	3.69848e-05	1.42005	0.000776193	0.00334419	0.210499	-2.24812
Analyte 1268	543	23.3572,0	28	261	1.57027e-05	2.92381e-05	1.61876	0.000507833	0.00253101	0.537064	-0.896833
Analyte 1284	434	23.7691,0	14	84	1.16294e-09	1.5228e-09	1.46504	0.00316374	0.0077629	0.763687	-0.388946
Analyte 1299	239	24.1348,0	25	159	1.58969e-05	2.68728e-05	1.71182	6.45772e-05	0.000821927	0.591563	-0.757396
Analyte 130	262	7.50316,0	30	71	0.00515854	0.00683127	1.4952	0.00236172	0.00666513	0.755136	-0.405192
Analyte 1300	0	24.1692,0	30	217	0.00038025	0.00104164	1.72533	6.41487e-06	0.000361625	0.365048	-1.45384
Analyte 1317	440	24.5433,0	24	366	0.000101738	0.000204501	1.33774	0.0067257	0.0129344	0.497496	-1.00724
Analyte 1325	142	24.7432,0	25	267	6.73967e-05	0.00010572	1.33687	0.0102666	0.0173549	0.6375	-0.649503
Analyte 1350	548	25.2499,0	29	160	1.35011e-05	2.12052e-05	1.53277	0.00203528	0.00611776	0.636686	-0.651345
Analyte 1359	114	25.4279,0	10	199	1.16294e-09	1.5228e-09	1.46504	0.00316374	0.0077629	0.763687	-0.388946
Analyte 1384	634	26.0256,0	30	204	0.00295531	0.00420744	1.12169	0.0360619	0.0438462	0.702399	-0.509636
Analyte 139	201	7.57072,0	26	112	0.000103042	0.000134475	1.45563	0.00373421	0.00861607	0.766257	-0.384099
Analyte 1409	427	26.5897,0	16	204	5.50613e-05	4.77303e-06	1.61153	0.00312274	0.00771379	11.5359	3.52806
Analyte 1420	413	26.7821,0	25	265	2.08368e-06	9.84863e-06	1.08905	0.0281171	0.0365905	0.211571	-2.24079
Analyte 143	0	7.63418,0	30	225	0.000943955	0.00127524	1.19854	0.0264869	0.0351203	0.740219	-0.433977
Analyte 1437	0	27.2544,0	30	219	3.5464e-05	0.000133266	1.6062	0.00104908	0.00397242	0.266114	-1.90988
Analyte 1443	276	27.4117,0	30	219	2.12298e-05	0.000218404	1.83819	0.00010978	0.000987039	0.0972043	-3.36284
Analyte 1444	0	27.5507,0	30	191	4.81608e-05	7.94471e-05	1.38483	0.00813618	0.0147647	0.606199	-0.722136
Analyte 146	892	7.69004,0	30	147	0.00118545	0.00162406	1.53594	0.00121428	0.00436447	0.72993	-0.454169
Analyte 1477	0	28.9467,0	17	204	2.65631e-06	4.88226e-05	1.67199	7.33816e-05	0.000864043	0.0544074	-4.20005
Analyte 1483	0	29.6155,0	28	73	6.79188e-05	0.000257033	1.06331	0.000308438	0.00174573	0.264242	-1.92007
Analyte 1485	334	29.8029,0	20	361	2.32617e-06	1.23703e-05	1.04852	0.0232698	0.0320496	0.188045	-2.41085
Analyte 1498	0	31.1478,0	30	204	5.12435e-05	0.000144318	1.72974	0.00143454	0.00489888	0.355075	-1.4938
Analyte 1500	822	31.6741,0	29	204	5.39398e-05	8.78216e-05	1.4317	0.00847866	0.0151792	0.614198	-0.703225
Analyte 1505	0	32.6672,0	30	316	6.97919e-05	0.00019369	1.7771	0.000632468	0.00293823	0.360327	-1.47262
Analyte 1507	0	34.0113,0	22	73	4.97787e-05	0.000257514	1.37012	0.00139674	0.00481099	0.193305	-2.37105
Analyte 154	0	7.75729,0	30	147	0.000144609	0.000274905	1.70111	0.000203533	0.00132461	0.526035	-0.92677
Analyte 155	0	7.76284,0	30	86	7.5777e-05	9.84887e-05	1.5063	0.00217669	0.00636337	0.769398	-0.378197
Analyte 16	0	6.28884,0	30	155	0.000324362	0.000410573	1.30259	0.0249054	0.03364	0.790023	-0.340034
Analyte 162	0	7.83756,0	30	117	6.88813e-05	8.47336e-05	1.17815	0.0361076	0.043888	0.812916	-0.298822
Analyte 163	0	7.8552,0	30	147	0.00117234	0.00158442	1.66138	0.000245754	0.00147857	0.739916	-0.434567
Analyte 170	313	7.92267,0	30	225	1.36899e-05	2.326e-05	1.66731	0.000279711	0.00161962	0.588558	-0.764743
Analyte 176	279	7.97848,0	29	157	4.42346e-05	0.000139104	1.16858	0.00183161	0.00573863	0.317996	-1.65292
Analyte 177	353	7.99547,0	30	174	0.000183048	6.14248e-05	1.53701	0.0247678	0.0335085	2.98003	1.57533
Analyte 179	183	8.03422,0	30	71	0.000715023	0.000957418	1.51234	0.00189655	0.00586295	0.746824	-0.421159
Analyte 18	0	6.34004,0	30	83	0.00193516	0.00248607	1.41535	0.0144347	0.0224521	0.778399	-0.361419
Analyte 188	227	8.12582,0	30	57	0.00598946	0.00775531	1.46692	0.00314634	0.00774214	0.772305	-0.372757
Analyte 19	0	6.35587,0	30	59	0.000891683	0.00113203	1.3937	0.0084274	0.0151179	0.787688	-0.344304
Analyte 190	256	8.15743,0	28	174	1.47293e-05	3.59757e-05	1.16799	0.0225217	0.0313013	0.409425	-1.28833
Analyte 191	0	8.17778,0	30	147	0.000220869	0.000418085	1.75383	3.38106e-05	0.000646067	0.528288	-0.920605
Analyte 192	186	8.20404,0	30	57	0.00192724	0.00254583	1.49906	0.00213191	0.00628708	0.757018	-0.4016
Analyte 195	319	8.22793,0	18	146	2.90361e-05	1.5228e-09	1.3185	0.0257744	0.0344602	19067.6	14.2188
Analyte 196	0	8.24296,0	27	207	9.72104e-06	1.47021e-05	1.43394	0.00484026	0.0103999	0.661199	-0.596843
Analyte 20	0	6.36133,0	30	123	0.000136356	0.000180104	1.45201	0.0115232	0.0188868	0.757095	-0.401453
Analyte 201	201	8.31071,0	30	71	0.00110702	0.00144687	1.46494	0.00326282	0.00787895	0.765115	-0.386252
Analyte 204	237	8.36924,0	14	171	1.47451e-05	1.5228e-09	1.32299	0.0435608	0.0506193	9682.87	13.2412
Analyte 23	0	6.3896,0	30	189	5.85847e-05	0.000105538	1.71539	0.000151263	0.00110473	0.555103	-0.849173
Analyte 235	821	8.66405,0	29	177	3.32824e-05	5.62945e-05	1.73938	3.81601e-05	0.000672227	0.591219	-0.758236
Analyte 240	362	8.69147,0	30	191	0.000622803	5.43094e-05	1.85981	1.41516e-05	0.000478199	11.4677	3.5195
Analyte 241	423	8.71156,0	30	89	0.000215656	0.000280509	1.41595	0.00603644	0.012072	0.768803	-0.379315
Analyte 245	122	8.76722,0	17	148	5.26747e-05	1.5228e-09	1.89048	9.08561e-05	0.000931367	34590.7	15.0781
Analyte 247	125	8.78778,0	30	57	6.76162e-05	8.06936e-05	1.21798	0.0234344	0.0322126	0.837938	-0.255084
Analyte 253	207	8.85893,0	15	83	9.52812e-05	1.5228e-09	1.8905	3.98492e-05	0.000681317	62569.8	15.9332
Analyte 27	0	6.42289,0	30	132	0.000134403	0.000202204	1.69124	0.00135793	0.00471916	0.664691	-0.589244
Analyte 282	0	9.17493,0	30	221	0.000328428	0.00048376	1.50998	0.0085789	0.0152984	0.678908	-0.558713
Analyte 3	0	6.20478,0	29	100	0.0146766	0.0188643	1.18248	0.0225558	0.0313356	0.778007	-0.362145
Analyte 300	323	9.34738,0	26	171	5.99286e-05	8.50826e-06	1.07469	0.00630707	0.0124187	7.04358	2.81631
Analyte 304	235	9.37459,0	17	132	7.38402e-05	1.5228e-09	1.32284	0.0251909	0.0339113	48489.8	15.5654
Analyte 310	207	9.47062,0	30	226	0.000411464	0.00026727	1.31512	0.00924552	0.0161066	1.53951	0.622472
Analyte 32	0	6.46457,0	14	82	1.16294e-09	1.5228e-09	1.46504	0.00316374	0.0077629	0.763687	-0.388946
Analyte 330	300	9.72378,0	30	57	0.000782037	0.00107748	1.45257	0.00459487	0.0100256	0.7258	-0.462356
Analyte 334	325	9.78244,0	30	57	9.72777e-05	0.000123946	1.3534	0.0125025	0.02008	0.784839	-0.34953
Analyte 34	0	6.48058,0	23	102	0.00360087	0.000274503	1.05944	0.00261809	0.00705025	13.1178	3.71345
Analyte 355	290	9.97702,0	30	68	0.000389413	0.000495466	1.29773	0.0156992	0.0239361	0.785953	-0.347485
Analyte 365	280	10.1273,0	30	192	0.00116858	0.0014735	1.46489	0.00341357	0.0080486	0.793064	-0.334492
Analyte 374	296	10.265,0	29	175	1.95387e-05	2.58382e-05	1.35038	0.00960121	0.0165243	0.756193	-0.403174
Analyte 386	239	10.4149,0	12	57	1.16294e-09	0.00125506	1.60158	0.00424514	0.00947176	9.26605e-07	-20.0415
Analyte 42	0	6.56547,0	30	126	5.20291e-05	9.06895e-05	1.61446	0.00560089	0.0114907	0.573706	-0.801616
Analyte 424	474	10.9064,0	30	245	0.000173759	0.000125787	1.29099	0.0147111	0.0227815	1.38137	0.466098
Analyte 431	358	10.9556,0	30	174	0.00602838	0.00242714	1.58251	0.00111916	0.00412247	2.48374	1.31252
Analyte 441	203	11.094,0	30	306	9.00687e-06	1.20465e-05	1.39015	0.00974422	0.0166895	0.747675	-0.419516
Analyte 442	280	11.1262,0	29	130	0.000154325	9.2923e-06	1.68281	1.60841e-07	5.84022e-05	16.6079	4.0538
Analyte 45	0	6.5939,0	28	145	1.54961e-05	2.40258e-05	1.35853	0.00943412	0.0163294	0.644979	-0.632676
Analyte 479	238	11.4964,0	30	239	0.000351386	0.000545838	1.70096	0.000100094	0.000960367	0.643755	-0.635417
Analyte 48	0	6.63556,0	30	161	1.81946e-05	9.88056e-06	1.38639	0.00504423	0.0107024	1.84146	0.880846
Analyte 481	382	11.518,0	30	217	2.3595e-05	4.58173e-05	1.74866	7.08037e-06	0.000367273	0.514981	-0.957408
Analyte 482	432	11.5603,0	30	245	0.00165535	0.00093984	1.38749	0.00658609	0.0127651	1.76131	0.816649
Analyte 5	0	6.22151,0	30	146	0.00225048	0.00309034	1.49054	0.00289578	0.00742947	0.728231	-0.457532
Analyte 502	213	11.8027,0	20	86	7.4581e-05	1.5228e-09	1.89076	1.12617e-05	0.000443762	48976.2	15.5798
Analyte 506	409	11.8402,0	30	117	0.000621305	0.000454297	1.23747	0.0195194	0.0281555	1.36762	0.451665
Analyte 52	0	6.67373,0	30	86	0.000276132	0.000190521	1.29379	0.0109336	0.0181799	1.44935	0.535406
Analyte 521	240	12.0618,0	21	143	1.56808e-05	6.10263e-05	1.30195	0.00179483	0.00566671	0.256952	-1.96043
Analyte 523	352	12.081,0	26	246	1.14628e-05	3.01155e-06	1.16908	0.000771463	0.00333177	3.80627	1.92838
Analyte 524	303	12.1069,0	30	160	3.63006e-05	9.54813e-05	1.46316	0.00690036	0.01317	0.380186	-1.39522
Analyte 525	386	12.1192,0	19	131	0.000107405	6.03219e-06	1.47121	0.000341478	0.00188596	17.8053	4.15423
Analyte 527	315	12.1636,0	30	242	6.06349e-05	3.70057e-05	1.11548	0.0394366	0.0469672	1.63853	0.712401
Analyte 537	0	12.2909,0	30	57	0.00128614	0.00185455	1.61311	0.000673526	0.00306054	0.693507	-0.528018
Analyte 54	0	6.68573,0	17	207	0.000113478	1.5228e-09	1.89199	0.000537796	0.00263423	74519.2	16.1853
Analyte 541	234	12.3695,0	27	270	1.76674e-05	5.7659e-06	1.15991	0.0166651	0.0250309	3.06411	1.61547
Analyte 544	214	12.4272,0	30	99	3.62247e-05	4.96614e-05	1.53039	0.000938909	0.00373805	0.729434	-0.455151
Analyte 560	166	12.629,0	18	197	0.000223254	1.5228e-09	1.89066	0.00854198	0.0152546	146608	17.1616
Analyte 570	342	12.814,0	28	281	2.96887e-05	5.74462e-05	1.74735	4.73128e-05	0.000715812	0.516808	-0.9523
Analyte 577	0	12.9372,0	30	156	0.00113469	0.00149761	1.37667	0.00862679	0.015355	0.757671	-0.400357
Analyte 583	315	13.0201,0	30	57	0.000466474	0.000617302	1.71502	2.0131e-05	0.000525393	0.755667	-0.404178
Analyte 587	415	13.0748,0	30	173	0.000183543	0.00010181	1.25674	0.00645742	0.0126067	1.80279	0.850232
Analyte 594	240	13.1615,0	27	155	0.000738011	9.64596e-05	1.09495	0.0148762	0.022977	7.65099	2.93565
Analyte 596	200	13.1882,0	30	71	7.25606e-05	9.6105e-05	1.40941	0.00516627	0.0108798	0.755014	-0.405425
Analyte 598	458	13.2132,0	30	103	0.000561175	0.000305461	1.33979	0.00327568	0.00789374	1.83714	0.877464
Analyte 6	0	6.22978,0	30	151	8.18885e-05	3.83885e-05	1.43069	0.0178216	0.0262995	2.13315	1.09299
Analyte 624	280	13.582,0	30	102	0.00803379	0.00232242	1.27621	0.00887398	0.0156592	3.45923	1.79045
Analyte 656	207	13.9487,0	28	185	6.87665e-05	1.30611e-05	1.07631	0.000854411	0.00354129	5.26497	2.39643
Analyte 7	0	6.23818,0	30	171	0.00709191	0.00898221	1.30183	0.0179753	0.0264648	0.78955	-0.340897
Analyte 70	0	6.85246,0	29	137	6.67628e-05	8.31516e-06	1.79836	0.00290368	0.00743974	8.02905	3.00523
Analyte 706	0	14.5586,0	30	217	0.000265204	0.000317782	1.13313	0.0452699	0.0520813	0.834548	-0.260934
Analyte 72	0	6.90947,0	29	71	0.00047953	0.000606043	1.12672	0.03999	0.0474678	0.791247	-0.3378
Analyte 722	388	14.7811,0	30	57	0.000207006	0.000558635	1.49116	0.0126592	0.0202676	0.370556	-1.43224
Analyte 725	270	14.8188,0	30	217	8.64175e-05	0.000127876	1.33428	0.0116096	0.0189888	0.675791	-0.56535
Analyte 73	0	6.87178,0	30	73	0.00155708	0.00318085	1.81059	0.000133215	0.00103952	0.489518	-1.03057
Analyte 730	0	14.8862,0	30	215	0.00106083	0.00218806	1.81411	2.31736e-06	0.000280482	0.484828	-1.04445
Analyte 763	319	15.4118,0	28	191	3.55588e-05	8.71828e-05	1.74159	4.52467e-05	0.000707084	0.407865	-1.29384
Analyte 77	0	6.90947,0	30	207	0.000143367	9.09555e-05	1.5753	0.000820844	0.00345857	1.57624	0.656484
Analyte 774	200	15.612,0	30	57	0.000361586	0.000475706	1.50243	0.00298976	0.00754982	0.760105	-0.395729
Analyte 799	217	15.9359,0	30	71	0.00111663	0.00162827	1.67971	0.000134999	0.00104295	0.685777	-0.544188
Analyte 8	0	6.24548,0	28	163	0.000638471	0.000895802	1.70111	0.00012542	0.00102367	0.712737	-0.488559
Analyte 80	0	6.94911,0	18	129	3.56136e-05	1.5228e-09	1.57859	0.0049189	0.0105174	23386.9	14.5134
Analyte 804	230	16.0061,0	30	154	0.000667997	0.00155721	1.50683	0.0102949	0.0173905	0.428971	-1.22105
Analyte 817	713	16.1274,0	30	332	0.000703985	0.00100514	1.68613	0.000102497	0.000967312	0.700387	-0.513775
Analyte 85	0	6.99551,0	30	248	0.00141067	0.00275345	1.74076	3.79513e-05	0.000671065	0.512328	-0.96486
Analyte 851	922	16.5888,0	30	217	0.00258579	0.00459785	1.68971	0.000346778	0.00190783	0.562391	-0.830354
Analyte 855	607	16.6631,0	30	155	0.00201997	0.0010088	1.2378	0.0318047	0.0398386	2.00236	1.0017
Analyte 858	257	16.7036,0	26	142	7.957e-05	0.000449317	1.0159	0.0093975	0.0162863	0.177091	-2.49744
Analyte 86	0	7.00747,0	25	57	0.00229305	0.00299667	1.44843	0.00354763	0.00828885	0.765197	-0.386097
Analyte 866	353	16.8048,0	30	142	0.000541202	0.00155903	1.60208	0.0198373	0.0284998	0.34714	-1.52641
Analyte 877	249	16.9641,0	22	174	5.51727e-05	4.64431e-06	1.12642	0.011578	0.0189515	11.8796	3.57042
Analyte 879	429	16.946,0	27	217	2.83375e-05	0.000173593	1.12736	3.34254e-05	0.000643535	0.163241	-2.61493
Analyte 881	277	17.0031,0	20	292	1.08294e-05	2.69814e-05	1.10181	0.0163269	0.0246512	0.401367	-1.31701
Analyte 883	783	17.0523,0	30	204	0.0123187	0.0298277	1.65743	0.000119881	0.0010115	0.412995	-1.2758
Analyte 884	266	17.0674,0	11	52	1.16294e-09	1.5228e-09	1.46504	0.00316374	0.0077629	0.763687	-0.388946
Analyte 92	206	7.0568,0	30	71	0.00117937	0.00157741	1.5348	0.00113032	0.00414571	0.747659	-0.419547
Analyte 93	0	7.06708,0	13	86	6.86216e-05	1.5228e-09	1.57971	0.00446998	0.0098307	45062.8	15.4597
Analyte 964	233	18.2107,0	30	71	0.00108337	0.00170921	1.61838	0.000251759	0.0014986	0.63384	-0.657809
Analyte 992	247	18.5015,0	16	69	3.62234e-05	1.5228e-09	1.31851	0.0281284	0.0366006	23787.4	14.5379
unknown	752	29.9812,0	30	361	1.2496e-05	6.66023e-05	1.43821	0.0275284	0.036066	0.187621	-2.41411
unknown	723	14.1321,0	30	120	0.000173488	0.000432639	1.63032	0.000192735	0.0012811	0.400999	-1.31833
unknown	506	7.28409,0	30	149	2.59321e-05	4.96215e-05	1.71935	8.7817e-05	0.000920939	0.522598	-0.936226
unknown	505	15.1132,0	29	117	0.000200823	0.000250897	1.47914	0.00313708	0.00773104	0.800419	-0.321173
unknown	503	16.7115,0	30	292	5.51975e-05	7.99832e-05	1.19851	0.043547	0.0506074	0.690114	-0.535093
unknown	484	16.4244,0	30	292	0.000147494	9.73463e-05	1.35122	0.00564573	0.0115519	1.51515	0.599461
unknown	474	10.2972,0	30	191	4.79763e-05	9.5653e-05	1.74711	6.87838e-05	0.000842868	0.501566	-0.995487
unknown	460	19.5374,0	28	290	7.64338e-06	3.00946e-05	1.01598	0.0153767	0.0235632	0.253979	-1.97722
unknown	457	8.9326,0	29	205	2.83983e-05	1.85574e-05	1.52471	0.000756875	0.00329309	1.53029	0.613807
unknown	444	18.4736,0	30	204	0.000131177	0.000260651	1.46527	0.00716845	0.0135298	0.503266	-0.990608
unknown	428	20.0596,0	30	124	0.000146438	0.000234241	1.23451	0.0290341	0.0373938	0.62516	-0.677702
unknown	414	12.5286,0	25	327	1.80918e-05	3.46089e-05	1.68645	0.000134949	0.00104286	0.52275	-0.935808
unknown	405	10.4739,0	29	158	0.00391366	0.0010371	1.00253	0.000217279	0.00137743	3.77365	1.91596
unknown	398	19.4319,0	30	219	2.64294e-05	3.84291e-05	1.53412	0.0017753	0.00562806	0.687743	-0.540059
unknown	365	11.8754,0	29	89	6.12214e-05	3.81924e-05	1.28209	0.0162149	0.0245247	1.60297	0.680749
unknown	344	14.0226,0	30	263	0.000216975	0.000303031	1.5889	0.000603419	0.00284834	0.716016	-0.481937
unknown	337	10.1292,0	21	96	0.000221295	1.5228e-09	1.57213	0.00470755	0.0101989	145321	17.1489
unknown	326	10.8389,0	30	151	4.64179e-05	0.000162307	1.79285	0.000109388	0.000986026	0.285989	-1.80597
unknown	307	21.4086,0	29	57	5.38703e-05	0.0001003	1.65073	0.000116399	0.00100341	0.53709	-0.896764
unknown	300	9.30452,0	18	132	0.000136387	1.5228e-09	1.89076	6.24336e-05	0.00081062	89563.5	16.4506
unknown	279	16.7334,0	25	214	8.69575e-06	1.95719e-05	1.39217	0.0220063	0.0307777	0.444297	-1.1704
unknown	279	14.3011,0	28	192	4.77751e-05	0.000107403	1.58168	0.0113719	0.0187073	0.444819	-1.16871
unknown	270	10.5295,0	21	341	3.50874e-06	1.65185e-05	1.02824	0.00939229	0.0162802	0.212412	-2.23506
unknown	255	10.0981,0	29	187	7.1147e-05	0.00016339	1.79045	0.000395574	0.00210989	0.435443	-1.19944
unknown	251	20.59,0	30	85	0.000383532	0.0006642	1.60936	0.000787887	0.00337464	0.577435	-0.79227
unknown	249	11.999,0	29	240	0.000244417	0.000313279	1.19196	0.0306777	0.0388356	0.780191	-0.3581
unknown	247	8.47911,0	30	191	6.31122e-05	0.000115773	1.7798	1.81477e-05	0.000512316	0.545135	-0.875314
unknown	239	11.4748,0	30	300	8.33245e-05	0.000111409	1.46322	0.00612933	0.0121922	0.747918	-0.419048
unknown	238	26.9364,0	30	327	0.000237831	0.000508927	1.60234	0.00098248	0.00383357	0.467318	-1.09752
unknown	214	22.0547,0	30	71	0.000319253	0.000512439	1.58068	0.00108148	0.00404259	0.623006	-0.682681
Note: id: The unique data number of the substance in this qualitative analysis. Peak: Substance name obtained from qualitative analysis. Similarity: In the qualitative analysis, the degree of matching between the substance and the substance in the standard library, the value is [0, 1000], the higher the qualitative substance, the more accurate. rt：Chromatographic retention time of the substance. …
