# Supplementary material for: Differential Metabolomic Responses of Kentucky Bluegrass Cultivars to Low Nitrogen Stress
Source: Front Plant Sci. 2022 Jan 28;12:808772. doi: 10.3389/fpls.2021.808772 (PMC8831703; doi:10.3389/fpls.2021.808772)
Supplement: Supplementary file 2 [file Table_2.XLSX]

## Sheet: Suppl Table S2 
Supplemental Table S2. Differentially expressed metabolites between the normal nitrogen and low nitrogen treatment in cultivar Bluemoon
Peak	Similarity	rt	Count	Mass	MEAN LNN	MEAN LLN	VIP	P-VALUE	Q-VALUE	FOLD CHANGE	LOG_FOLDCHANGE
1,2-Cyclohexanedione 3	352	12.2564,0	26	138	2.48954e-05	0.000101411	2.00521	0.000778965	0.00584922	0.245491	-2.02626
1,3-diaminopropane	881	15.2527,0	30	174	0.00132688	0.000558178	1.84745	0.000985298	0.00663793	2.37716	1.24924
2-Amino-1-phenylethanol	676	16.3916,0	30	174	0.000753295	0.000145094	1.9074	0.0014453	0.0087276	5.19177	2.37623
2-aminoethanethiol	723	21.0762,0	30	174	6.79779e-05	0.000946585	1.94579	0.0125235	0.0361178	0.0718139	-3.79959
2-hydroxy-3-isopropylbutanedioic acid	509	14.4875,0	30	117	0.000989406	0.00159876	1.72755	0.000869048	0.00618321	0.618857	-0.692322
2'-Hydroxyacetophenone 2	213	13.0859,0	30	255	6.70876e-05	5.36059e-05	1.29154	0.0336146	0.0743257	1.2515	0.323655
2-Ketovaleric acid 1	224	8.95963,0	29	128	0.000113387	4.53712e-05	1.778	0.000411883	0.00422534	2.4991	1.32141
3-hydroxybutyric acid	703	8.88742,0	30	147	4.78973e-05	9.67495e-05	1.83568	0.000801629	0.00592141	0.495065	-1.01431
3-Hydroxypropionic acid 1	515	8.614,0	30	73	0.0207688	0.0406937	1.93943	8.13385e-06	0.000475351	0.510369	-0.970387
5-aminovaleric acid lactam	243	8.68639,0	24	267	6.12609e-05	0.000130544	1.03686	0.0103508	0.0318506	0.469273	-1.0915
5-Methoxytryptamine 1	495	23.0446,0	24	174	8.83695e-06	6.8268e-05	1.47923	0.00103259	0.00685423	0.129445	-2.94959
Acetol 4	405	15.8723,0	30	160	0.000394238	0.000947842	1.01971	0.00523089	0.0210566	0.415932	-1.26558
Aconitic Acid	780	16.3865,0	30	229	0.000104041	0.000170717	1.27234	0.0183418	0.0470399	0.609436	-0.714453
alanine 1	944	8.07884,0	30	116	0.0371584	0.0105892	1.92165	1.73971e-05	0.000607704	3.50907	1.81109
alpha-ketoglutaric acid	907	14.4059,0	30	198	0.00196836	0.00124221	1.06733	0.0451058	0.0916104	1.58456	0.664079
asparagine 4	689	13.5604,0	30	100	0.00245905	0.000254286	1.93708	0.00151486	0.00901052	9.67042	3.27358
aspartic acid 1	912	13.7522,0	30	232	0.0216626	0.00511721	2.00595	3.53288e-08	1.29869e-05	4.23329	2.08178
Bis(2-hydroxypropyl)amine 2	396	13.2262,0	17	161	2.17903e-05	1.36719e-09	1.75565	0.00536051	0.0213601	15938	13.9602
canavanine degr prod	316	9.69956,0	30	130	0.00018375	0.000129441	1.51971	0.00696215	0.0246594	1.41956	0.505445
Carbobenzyloxy-L-leucine degr1	346	10.2413,0	13	158	5.37855e-06	1.36719e-09	1.42982	0.0264014	0.062118	3934.01	11.9418
cholecalciferol	311	27.361,0	18	91	7.7811e-05	0.000124207	1.2698	0.033161	0.0736017	0.626461	-0.674702
Cholestane-3,5,6-triol, (3?5?6?-	376	30.3812,0	30	57	0.00580621	0.00922522	1.64122	0.00170976	0.00975989	0.629385	-0.667986
Cholesterol-2,2,3,4,4,6-d6	325	28.6198,0	17	307	1.90506e-06	1.21501e-05	1.20337	0.0443924	0.0906181	0.156793	-2.67307
Citraconic acid 4	627	11.4305,0	30	147	0.000708183	0.000521056	1.28257	0.0422915	0.0876362	1.35913	0.442685
Citramalic acid	739	13.1279,0	30	247	8.11003e-05	3.60791e-05	1.24644	0.00971028	0.0304822	2.24785	1.16855
conduritol b epoxide 2	640	18.547,0	30	217	0.00115773	0.00173253	1.70317	0.00191529	0.0105293	0.668234	-0.581576
creatine degr	275	15.2434,0	29	245	3.80046e-05	6.24703e-05	1.58889	0.00176642	0.00996654	0.608362	-0.716998
D-galacturonic acid 2	340	18.6545,0	14	201	7.563e-06	2.56541e-05	1.02613	0.000238724	0.00310205	0.294807	-1.76216
Docosanoic acid methyl ester	216	23.7449,0	30	71	0.000306118	0.00039862	1.66771	0.00352984	0.0164102	0.767945	-0.380925
Erythrose 2	610	12.5945,0	30	201	0.000220662	0.000153347	1.59578	0.0183109	0.0469866	1.43897	0.525037
Ethanolamine	922	10.4101,0	30	86	0.0121115	0.00895897	1.81759	0.000151705	0.00232991	1.35188	0.434971
Fluorene	396	15.1892,0	23	257	5.69386e-06	2.169e-06	1.48724	0.049992	0.0981479	2.62511	1.39238
Fructose 2,6-biphosphate degr prod 2	553	20.9277,0	30	227	7.22842e-05	0.000127597	1.62747	0.00204919	0.0110114	0.566506	-0.819837
Galactinol 1	911	26.8629,0	30	204	0.00521789	0.0190257	1.95671	1.59468e-05	0.000589979	0.274255	-1.86641
galactose 2	496	18.1047,0	30	244	0.000778018	0.000581609	1.3596	0.0297234	0.067929	1.3377	0.419756
Gentiobiose 1	900	25.7101,0	30	204	0.000817313	0.00133327	1.77092	0.000392921	0.00412594	0.613014	-0.706008
glutamic acid	864	14.9353,0	30	246	0.00219655	0.000429742	2.01318	0.000560048	0.00500549	5.11132	2.3537
glycolic acid	441	7.56276,0	30	221	0.000459243	0.00069159	1.67521	0.00158483	0.00928669	0.66404	-0.590658
guanosine	562	25.3718,0	22	324	1.09677e-05	4.78891e-05	1.35601	0.0320849	0.0718613	0.229024	-2.12643
Isoleucine	901	10.7671,0	29	158	0.00214463	0.00113024	1.47448	0.00418675	0.0183656	1.8975	0.9241
lactulose 1	640	24.8818,0	26	319	2.84576e-05	0.000135763	1.65419	0.000136083	0.00217409	0.209612	-2.25421
L-Allothreonine 1	930	12.0134,0	30	219	0.0110841	0.00160874	2.04537	5.01585e-05	0.00102911	6.88994	2.78449
L-homoserine 1	778	12.8508,0	18	218	0.000224191	1.36719e-09	2.07081	0.00431194	0.0187134	163979	17.3232
Melezitose	768	30.9339,0	30	204	0.000127358	0.000206327	1.4986	0.00889012	0.0286629	0.617265	-0.696039
O-methylthreonine 2	226	9.181,0	28	57	0.000292524	0.000414517	1.48655	0.009756	0.0305809	0.705699	-0.502875
oxalic acid	767	8.46818,0	30	147	0.000780522	0.000625707	1.34659	0.0257168	0.0608775	1.24742	0.318952
oxoproline	890	13.7886,0	30	156	0.0859329	0.033189	1.9824	4.53204e-06	0.00038641	2.5892	1.37251
p-benzoquinone	275	11.3023,0	22	174	0.000159631	9.47576e-06	1.49109	0.000176213	0.00255148	16.8462	4.07436
Phenyl beta-D-glucopyranoside	601	21.7984,0	30	204	0.0148136	0.0256477	1.87896	0.000674054	0.00548133	0.577579	-0.79191
phosphate	864	10.4607,0	30	299	0.013374	0.0239422	1.24707	0.0393084	0.0832439	0.558595	-0.840125
phytosphingosine 2	619	24.2688,0	20	204	2.81315e-05	0.000194462	1.36819	0.0129665	0.0369821	0.144664	-2.78923
Pipecolinic acid	583	11.76,0	30	156	0.000473182	6.56131e-05	1.83424	0.00130579	0.00813337	7.21171	2.85034
serine 1	907	11.6766,0	30	100	0.0218161	0.00437073	1.99222	5.75433e-08	1.29869e-05	4.99141	2.31945
spermidine 1	404	21.328,0	27	84	0.000190358	8.3495e-05	1.66511	0.00874996	0.0283584	2.27987	1.18895
stearic acid	939	21.2596,0	30	117	0.00951784	0.0119893	1.39062	0.0183547	0.0470621	0.793861	-0.333042
Tartronic acid	543	11.8673,0	30	102	0.000373643	8.67488e-05	2.01185	6.89073e-05	0.00133122	4.30718	2.10674
toluenesulfonic acid	433	15.0608,0	25	229	0.000307542	8.50133e-05	1.76334	0.00348248	0.0162602	3.61757	1.85502
valine	925	9.67978,0	30	144	0.00629135	0.00250472	1.84662	1.15225e-05	0.000520102	2.5118	1.32872
Analyte 100	0	7.14326,0	18	244	3.07324e-05	1.36719e-09	2.08058	0.000361082	0.00394804	22478.5	14.4563
Analyte 1000	272	18.6161,0	30	71	0.000695756	0.000864505	1.46096	0.0136928	0.0383908	0.804803	-0.313293
Analyte 1011	414	18.734,0	30	204	0.00102433	0.00147268	1.47371	0.0140457	0.039058	0.695555	-0.523763
Analyte 102	0	7.20489,0	30	318	0.00043116	0.000578216	1.32868	0.0190129	0.0481805	0.745673	-0.423385
Analyte 1042	338	19.3082,0	30	137	9.86697e-05	0.000179197	1.32596	0.0334699	0.0740953	0.550622	-0.860865
Analyte 1107	622	20.3597,0	30	319	9.87321e-05	0.000171787	1.63535	0.000343463	0.00384314	0.574736	-0.799028
Analyte 1121	0	20.6374,0	30	145	0.000167704	9.79174e-05	1.56402	0.00686528	0.0244808	1.7127	0.776276
Analyte 1127	490	20.7572,0	30	101	0.000336398	0.000589886	1.28838	0.0462421	0.0931707	0.570276	-0.810267
Analyte 1129	233	20.7959,0	27	71	1.53869e-05	4.49199e-05	1.29058	0.00763397	0.0259788	0.342542	-1.54565
Analyte 1131	384	20.7718,0	27	85	2.1083e-05	0.000109354	1.3455	0.000168344	0.00248316	0.192797	-2.37485
Analyte 115	74	7.3525,0	16	127	3.03427e-05	1.36719e-09	1.75437	0.0056021	0.0219096	22193.4	14.4378
Analyte 1154	308	21.1922,0	29	81	1.53707e-05	2.11342e-05	1.71356	0.000686492	0.0055281	0.727289	-0.459399
Analyte 1155	289	21.1979,0	26	204	7.54381e-05	0.000120524	1.42183	0.0259907	0.0613758	0.625918	-0.675953
Analyte 116	364	7.36524,0	29	151	1.73718e-05	2.25145e-05	1.25689	0.0286492	0.0660868	0.771586	-0.374102
Analyte 117	384	7.37758,0	27	176	4.43168e-05	1.50754e-05	1.1475	0.00439944	0.0189522	2.93968	1.55566
Analyte 1170	281	21.4176,0	30	131	4.42159e-05	5.65196e-05	1.59964	0.00348644	0.0162728	0.78231	-0.354187
Analyte 1178	209	21.5973,0	15	173	1.28173e-09	1.68042e-05	1.78716	0.0162831	0.0433624	7.62743e-05	-13.6784
Analyte 1188	341	21.7439,0	27	387	1.33222e-05	3.50154e-05	1.05813	0.00768308	0.026075	0.380467	-1.39416
Analyte 1195	0	21.8876,0	29	204	0.000241816	0.00052907	1.9073	2.61372e-06	0.000294944	0.457059	-1.12955
Analyte 1223	330	22.3277,0	24	71	0.000124734	0.000162175	1.2848	0.0464925	0.0935111	0.769135	-0.378691
Analyte 1226	499	22.4207,0	30	91	0.000415375	0.000562295	1.30319	0.0317337	0.0712864	0.738713	-0.436915
Analyte 1228	200	22.4618,0	28	174	1.0082e-05	4.15913e-05	1.05298	0.00611732	0.0230162	0.242407	-2.04449
Analyte 1232	0	22.54,0	30	204	0.00102373	0.00163992	1.57833	0.00196459	0.0107094	0.624257	-0.679788
Analyte 1246	180	22.8432,0	22	497	4.37558e-06	1.96697e-05	1.18069	0.0001236	0.00204026	0.222453	-2.16843
Analyte 1247	538	22.8728,0	30	204	0.000630434	0.000919613	1.51782	0.0113777	0.0339364	0.685544	-0.54468
Analyte 1259	352	23.114,0	15	187	3.27851e-06	1.85654e-05	1.47227	0.0126317	0.0363163	0.176592	-2.50151
Analyte 1272	534	23.4744,0	30	204	0.000476289	0.000714415	1.24152	0.0200395	0.0499745	0.666683	-0.584926
Analyte 1300	0	24.1692,0	30	217	0.000925449	0.00168514	1.34375	0.0249288	0.0594308	0.549182	-0.864644
Analyte 1306	336	24.3055,0	17	192	2.01513e-06	5.26889e-05	1.75394	0.00747167	0.0256572	0.0382458	-4.70855
Analyte 133	499	7.52285,0	29	100	0.000169922	0.000221817	1.4587	0.0229538	0.055713	0.766045	-0.384498
Analyte 1384	634	26.0256,0	30	204	0.0026292	0.00414322	1.61695	0.00500219	0.0205058	0.634578	-0.65613
Analyte 1420	413	26.7821,0	25	265	1.59611e-05	3.01497e-05	1.36317	0.0139094	0.0388016	0.529393	-0.917589
Analyte 1427	754	26.9577,0	25	204	0.000570146	0.000136006	1.15867	0.0315293	0.0709504	4.19206	2.06766
Analyte 1444	0	27.5507,0	30	191	4.22862e-05	6.22175e-05	1.52767	0.00713875	0.0249789	0.679651	-0.557134
Analyte 1477	0	28.9467,0	17	204	1.28173e-09	4.95533e-05	2.07838	0.000791461	0.00588931	2.58657e-05	-15.2386
Analyte 1498	0	31.1478,0	30	204	9.93673e-05	0.000214916	1.82594	0.000101519	0.0017804	0.462353	-1.11293
Analyte 1500	822	31.6741,0	29	204	8.06514e-05	0.000125784	1.44279	0.00680236	0.0243636	0.641188	-0.641181
Analyte 1505	0	32.6672,0	30	316	6.49969e-05	0.000128197	1.92479	0.00111105	0.00723848	0.507007	-0.979921
Analyte 1508	0	34.8991,0	24	204	0.000136147	4.58363e-05	1.12825	0.0142263	0.0393953	2.97029	1.57061
Analyte 154	0	7.75729,0	30	147	0.000223836	0.000309083	1.48134	0.013318	0.0376699	0.724195	-0.465551
Analyte 163	0	7.8552,0	30	147	0.00136921	0.00176175	1.54407	0.00683853	0.0244311	0.777186	-0.363669
Analyte 170	313	7.92267,0	30	225	1.53953e-05	2.14581e-05	1.55428	0.00648522	0.0237563	0.717456	-0.479038
Analyte 177	353	7.99547,0	30	174	0.000228995	6.8098e-05	2.01931	0.000187569	0.00264576	3.36272	1.74963
Analyte 186	292	8.11516,0	30	146	8.61435e-05	5.31879e-05	1.69027	0.00611255	0.0230063	1.61961	0.695643
Analyte 191	0	8.17778,0	30	147	0.000357583	0.000481162	1.38138	0.0272656	0.0636625	0.743165	-0.428245
Analyte 193	242	8.20675,0	17	58	7.50394e-05	0.000450202	1.13076	0.0168294	0.0443655	0.166679	-2.58485
Analyte 195	319	8.22793,0	18	146	5.05136e-05	1.36719e-09	2.07965	1.95648e-05	0.000630793	36947	15.1732
Analyte 207	456	8.38089,0	30	138	2.35907e-05	5.35304e-07	1.65108	2.16392e-05	0.000651164	44.0697	5.46171
Analyte 226	163	8.54653,0	30	156	0.00356491	0.00233469	1.68351	0.0050849	0.0207073	1.52693	0.610633
Analyte 23	0	6.3896,0	30	189	8.3163e-05	0.000110578	1.53308	0.0113958	0.033972	0.752075	-0.411052
Analyte 240	362	8.69147,0	30	191	0.000730757	4.48289e-05	2.06958	2.55947e-05	0.000710219	16.301	4.02689
Analyte 241	423	8.71156,0	30	89	0.000264962	0.000327279	1.36994	0.021648	0.0531802	0.809589	-0.304738
Analyte 245	122	8.76722,0	17	148	4.46418e-05	1.36719e-09	2.07944	0.00696476	0.0246642	32652.2	14.9949
Analyte 259	263	8.94428,0	29	330	1.98653e-05	1.57309e-05	1.41284	0.0177394	0.0459923	1.26282	0.336653
Analyte 266	211	9.04025,0	21	267	4.27417e-06	1.07587e-05	1.31158	0.0192444	0.0485678	0.397277	-1.33178
Analyte 287	317	9.22062,0	30	151	0.000199215	0.000430712	1.67587	0.0122546	0.0356189	0.462524	-1.1124
Analyte 288	416	9.2257,0	22	89	1.28173e-09	7.77511e-05	1.7887	0.00457696	0.0194259	1.6485e-05	-15.8885
Analyte 300	323	9.34738,0	26	171	6.28856e-05	5.21031e-06	1.50037	1.51376e-06	0.000217648	12.0695	3.59329
Analyte 304	235	9.37459,0	17	132	0.000135247	1.36719e-09	2.07694	0.000304053	0.00358978	98923.6	16.594
Analyte 310	207	9.47062,0	30	226	0.000498296	0.000283795	1.60577	0.00268161	0.0135104	1.75583	0.812155
Analyte 32	0	6.46457,0	14	82	3.74903e-05	0.000237193	1.7792	0.000637492	0.00533835	0.158058	-2.66147
Analyte 320	387	9.59669,0	29	131	1.79118e-05	5.72309e-05	1.96892	0.000763704	0.00579924	0.312975	-1.67588
Analyte 34	0	6.48058,0	23	102	0.00272922	1.36719e-09	2.08048	0.000821981	0.00598426	1.99623e+06	20.9288
Analyte 358	262	10.0251,0	30	114	3.42056e-05	2.60492e-05	1.24619	0.0493611	0.0973284	1.31312	0.392995
Analyte 367	442	10.1381,0	23	171	0.000185622	3.53054e-05	1.18625	0.000272878	0.00336867	5.25762	2.39441
Analyte 381	323	10.3802,0	23	231	1.83315e-05	7.11848e-06	1.23098	0.0116935	0.0345525	2.5752	1.36469
Analyte 398	179	10.5559,0	17	280	6.98761e-06	1.67493e-06	1.33742	0.0407681	0.085417	4.17189	2.0607
Analyte 420	253	10.849,0	27	341	0.000100668	0.000154191	1.60433	0.00464407	0.0196014	0.652877	-0.615117
Analyte 431	358	10.9556,0	30	174	0.00697206	0.00261123	1.95058	0.000492318	0.00467535	2.67003	1.41686
Analyte 442	280	11.1262,0	29	130	0.000184848	8.71765e-07	2.06864	1.9039e-05	0.000625526	212.038	7.72818
Analyte 456	574	11.262,0	30	189	0.0158888	0.0107793	1.54343	0.0182094	0.0468115	1.474	0.559741
Analyte 479	238	11.4964,0	30	239	0.000357493	0.000501546	1.61259	0.00300952	0.0146872	0.712783	-0.488465
Analyte 48	0	6.63556,0	30	161	1.87836e-05	2.36781e-05	1.30681	0.0361376	0.0783584	0.79329	-0.334079
Analyte 481	382	11.518,0	30	217	4.37448e-05	6.46988e-05	1.4726	0.0183585	0.0470686	0.676129	-0.564629
Analyte 502	213	11.8027,0	20	86	6.92816e-05	1.36719e-09	1.75378	0.00431279	0.0187157	50674.4	15.629
Analyte 504	326	11.8242,0	30	141	0.000540276	6.59347e-05	1.88359	0.000702673	0.00558761	8.19411	3.03459
Analyte 506	409	11.8402,0	30	117	0.000555966	0.000227972	1.99079	0.000471603	0.00456597	2.43874	1.28614
Analyte 52	0	6.67373,0	30	86	0.000277747	0.000119835	1.85341	0.000315254	0.00366459	2.31773	1.21272
Analyte 525	386	12.1192,0	19	131	6.19392e-05	1.36719e-09	2.07488	0.000132734	0.00213904	45303.9	15.4673
Analyte 527	315	12.1636,0	30	242	4.4893e-05	3.27493e-05	1.53904	0.0100037	0.0311152	1.37081	0.45503
Analyte 536	407	12.2769,0	30	101	0.000109579	0.000160658	1.57882	0.00517968	0.020935	0.682064	-0.552021
Analyte 539	205	12.3246,0	30	373	2.30576e-05	7.25682e-05	1.7724	0.00161062	0.00938641	0.317737	-1.6541
Analyte 54	0	6.68573,0	17	207	8.9171e-05	1.36719e-09	2.08017	0.000796564	0.00590548	65222	15.9931
Analyte 540	337	12.3556,0	29	103	7.12395e-05	0.000168411	1.89723	4.98399e-05	0.00102591	0.42301	-1.24124
Analyte 560	166	12.629,0	18	197	0.000139289	1.36719e-09	2.07828	0.0260434	0.0614712	101880	16.6365
Analyte 594	240	13.1615,0	27	155	0.00119807	5.46596e-05	1.27752	0.00785714	0.0264246	21.9188	4.4541
Analyte 6	0	6.22978,0	30	151	7.52597e-05	2.81673e-05	1.85019	0.00439388	0.0189371	2.67188	1.41785
Analyte 62	0	6.75098,0	30	281	0.00039342	0.000563677	1.6716	0.00199627	0.0108235	0.697953	-0.518798
Analyte 624	280	13.582,0	30	102	0.00387058	0.0013196	1.9185	4.54075e-05	0.000979098	2.93316	1.55245
Analyte 639	275	13.7567,0	18	305	1.28173e-09	9.70317e-05	2.0796	4.54912e-05	0.000980023	1.32094e-05	-16.2081
Analyte 67	0	6.80951,0	30	248	0.0003165	0.000438145	1.45188	0.0114517	0.0340819	0.722364	-0.469203
Analyte 68	0	6.81925,0	25	104	5.45818e-05	1.30597e-05	1.03346	0.00561112	0.0219297	4.17941	2.0633
Analyte 686	192	14.339,0	29	330	5.00041e-05	1.99168e-05	1.78682	0.000973928	0.0065956	2.51065	1.32806
Analyte 689	90	14.3691,0	23	71	0.000103837	0.000234499	1.19907	0.0367351	0.0792968	0.442805	-1.17526
Analyte 70	0	6.85246,0	29	137	4.92365e-05	4.17918e-06	1.31981	0.00169351	0.00969974	11.7814	3.55844
Analyte 705	443	14.5178,0	30	204	1.53451e-05	3.8529e-05	1.19003	0.0194578	0.048922	0.398273	-1.32817
Analyte 725	270	14.8188,0	30	217	0.000115426	0.000164114	1.49204	0.0152317	0.0413732	0.703326	-0.507735
Analyte 73	0	6.87178,0	30	73	0.00218044	0.00367666	1.76711	0.00148831	0.00890351	0.593048	-0.75378
Analyte 730	0	14.8862,0	30	215	0.001477	0.00224894	1.2855	0.0471656	0.0944205	0.656752	-0.606579
Analyte 749	559	15.2276,0	27	217	2.89022e-05	9.22312e-05	1.078	0.000800071	0.00591652	0.313366	-1.67408
Analyte 763	319	15.4118,0	28	191	4.31375e-05	0.000104376	1.74183	0.000747483	0.00574488	0.41329	-1.27477
Analyte 77	0	6.90947,0	30	207	0.000146273	7.44446e-05	1.66729	0.00263418	0.0133339	1.96486	0.974425
Analyte 770	399	15.51,0	22	116	0.00138884	6.04877e-05	1.85252	0.00838462	0.0275595	22.9607	4.5211
Analyte 777	300	15.6531,0	29	109	3.01329e-05	3.9608e-05	1.49952	0.00942679	0.0298643	0.760778	-0.394453
Analyte 78	0	6.91638,0	28	158	8.91383e-05	4.51089e-05	1.06647	0.0393554	0.0833146	1.97607	0.982633
Analyte 784	233	15.7019,0	26	57	5.85976e-05	2.6756e-05	1.16101	0.0462175	0.0931373	2.19007	1.13098
Analyte 790	446	15.7905,0	30	231	0.000258528	0.000393873	1.41872	0.00850479	0.0278179	0.656372	-0.607413
Analyte 80	0	6.94911,0	18	129	5.78454e-05	1.36719e-09	2.07957	7.16146e-06	0.000457366	42309.6	15.3687
Analyte 804	230	16.0061,0	30	154	0.000642993	0.0015178	1.6974	0.00538626	0.0214196	0.423636	-1.2391
Analyte 825	240	16.2387,0	30	86	0.000248783	0.000638447	1.03348	0.00348274	0.016261	0.389669	-1.35968
Analyte 85	0	6.99551,0	30	248	0.00169577	0.00234168	1.44699	0.0122223	0.0355585	0.724168	-0.465605
Analyte 851	922	16.5888,0	30	217	0.00449774	0.00624396	1.57871	0.00387375	0.0174622	0.720334	-0.473262
Analyte 866	353	16.8048,0	30	142	0.00428635	0.00639732	1.70772	0.00146592	0.00881232	0.670022	-0.577719
Analyte 879	429	16.946,0	27	217	8.53798e-05	0.000186802	1.54092	0.0062661	0.0233202	0.457062	-1.12954
Analyte 883	783	17.0523,0	30	204	0.0272922	0.0572827	1.77748	0.000389334	0.0041066	0.476448	-1.06961
Analyte 884	266	17.0674,0	11	52	1.49562e-05	0.00010148	1.80821	0.00146357	0.00880273	0.147381	-2.76238
Analyte 986	293	18.4459,0	30	293	0.000346865	0.000207316	1.44559	0.0232854	0.0563467	1.67312	0.742542
unknown	757	13.9164,0	17	331	9.09681e-06	1.76093e-06	1.30216	0.0340842	0.0750698	5.16591	2.36902
unknown	645	23.2955,0	13	216	5.12269e-06	1.68118e-05	1.12534	0.0399619	0.0842224	0.304708	-1.7145
unknown	530	18.3404,0	30	244	0.00338339	0.00235986	1.3652	0.0314487	0.0708175	1.43372	0.519767
unknown	506	7.28409,0	30	149	3.8707e-05	5.35922e-05	1.64399	0.00405239	0.0179838	0.72225	-0.469429
unknown	492	15.745,0	28	160	4.40526e-05	0.000143149	1.25349	0.00269734	0.0135686	0.30774	-1.70021
unknown	474	10.2972,0	30	191	5.08673e-05	7.28733e-05	1.53281	0.00833331	0.0274483	0.698024	-0.518651
unknown	445	12.6221,0	30	155	4.34059e-05	3.56438e-05	1.60664	0.00397604	0.0177629	1.21777	0.28424
unknown	444	18.4736,0	30	204	0.000524934	0.000753581	1.52164	0.00679621	0.024352	0.696587	-0.521626
unknown	405	10.4739,0	29	158	0.00621709	0.00341921	1.39793	0.0125229	0.0361167	1.81828	0.862575
unknown	395	13.8066,0	20	318	1.28173e-09	2.11089e-05	1.46647	0.0277153	0.0644569	6.072e-05	-14.0075
unknown	356	19.5109,0	30	331	8.91743e-06	2.62347e-05	1.81369	0.00710954	0.0249266	0.33991	-1.55678
unknown	344	14.0226,0	30	263	0.000206315	0.000264399	1.59546	0.00733545	0.0253827	0.780315	-0.357872
unknown	344	7.69756,0	29	107	5.3246e-05	7.32132e-05	1.45629	0.00796989	0.0266476	0.727274	-0.45943
unknown	337	10.1292,0	21	96	0.000338779	1.36719e-09	2.0793	3.92848e-05	0.000906601	247792	17.9188
unknown	326	10.8389,0	30	151	5.40648e-05	0.000152458	1.97538	0.000899472	0.00630708	0.354621	-1.49565
unknown	300	9.30452,0	18	132	0.00019642	1.36719e-09	2.07738	2.78847e-05	0.000740385	143667	17.1324
unknown	282	8.86765,0	27	73	0.000858829	0.000252674	1.89518	0.00348038	0.0162535	3.39897	1.7651
unknown	279	14.3011,0	28	192	5.93237e-05	0.0001602	2.00507	0.00022963	0.00302626	0.370311	-1.43319
unknown	251	20.59,0	30	85	0.000400377	0.000620364	1.71042	0.000620582	0.0052693	0.64539	-0.631757
unknown	247	8.47911,0	30	191	7.26797e-05	9.90344e-05	1.38364	0.0193637	0.0487662	0.733883	-0.446378
unknown	222	24.8428,0	25	259	5.29366e-05	7.93489e-05	1.80857	0.000643774	0.00536352	0.667136	-0.583946
unknown	214	22.0547,0	30	71	0.000325588	0.000450212	1.85847	0.000178664	0.00257224	0.723188	-0.467557
unknown	180	10.9891,0	14	143	4.35938e-06	1.2436e-05	1.43914	0.0341189	0.0751245	0.350546	-1.51232
Note: id: The unique data number of the substance in this qualitative analysis. Peak: Substance name obtained from qualitative analysis. Similarity: In the qualitative analysis, the degree of matching between the substance and the substance in the standard library, the value is [0, 1000], the higher the qualitative substance, the more accurate. rt：Chromatographic retention time of the substance. …
